# Supplementary material for: ZrBr4-Mediated Phase Engineering in CsPbBr3 for Enhanced Operational Stability of White-Light-Emitting Diodes
Source: Nanomaterials (Basel). 2025 Apr 28;15(9):674. doi: 10.3390/nano15090674 (PMC12073312; doi:10.3390/nano15090674)
Supplement: Supplementary file 1 [file nanomaterials-15-00674-s001.zip]

Archive with 1 entries (1 files):
- nanomaterials-3591105-supplementary.pdf
